# Supplementary material for: Spectroscopic Characterization and Biological Activity of Hesperetin Schiff Bases and Their Cu(II) Complexes
Source: Int J Mol Sci. 2023 Jan 1;24(1):761. doi: 10.3390/ijms24010761 (PMC9821237; doi:10.3390/ijms24010761)
Supplement: Supplementary file 1 [file ijms-24-00761-s001.zip]

Archive with 9 entries (9 files):
- Figure S1 HHSB and CuHHSB.TIF
- Figure S1 HIN and CuHTSC.TIF
- Figure S1 HTSC and CuHTSC.TIF
- Figure S2.tif
- Figure S3.tif
- Figure S4.jpg
- Figure S5.tif
- Figure S6.tif
- ijms-2097783-Table S1.pdf
